# Supplementary material for: Comparative transcriptomic analysis of retinal response to diverse cellular stresses reveals relative contributions of different cell death processes and signalling networks
Source: Cell Death Dis. 2025 Dec 1;16(1):876. doi: 10.1038/s41419-025-08257-w (PMC12669722; doi:10.1038/s41419-025-08257-w)
Supplement: Supplementary file 1 — Supplementary table 1a [file 41419_2025_8257_MOESM1_ESM.xlsx]

## Sheet: Sheet1
Supplementary table 1a. List of genes commonly dysregulated under all stress conditions						p < 0.05	↑ - upregulated (Log2Fc > 2)	↓ - Downregulated (Log2Fc < -2)
Gene	Oxidative stress	Inflammation	ER stress	Chemical hypoxia
Dst	↑	↑	↑	↑
Ankrd44	↑	↑	↑	↑
Grip1	↑	↑	↑	↑
Hbp1	↑	↑	↑	↑
Wdr25	↑	↑	↑	↑
Csnk1g3	↑	↑	↑	↑
Bnc2	↑	↑	↑	↑
Thap3	↑	↑	↑	↑
Ssh1	↑	↑	↑	↑
Oasl2	↑	↑	↑	↑
Cul4a	↑	↑	↑	↑
Senp8	↑	↑	↑	↑
Ttc21a	↑	↑	↑	↑
Rbbp7	↑	↑	↑	↑
Mettl21c	↑	↑	↑	↑
Dnajc7	↑	↑	↑	↓
Zfp236	↑	↑	↑	↑
Adamtsl2	↑	↑	↑	↑
Sppl2a	↑	↑	↑	↑
Akap9	↑	↑	↑	↑
Wnk1	↑	↑	↑	↑
Gm26920	↑	↑	↑	↑
Fes	↑	↑	↑	↑
Fhip1b	↑	↑	↑	↑
Slc7a2	↑	↑	↑	↑
Exog	↑	↑	↑	↑
Trip12	↑	↑	↑	↑
Mia2	↑	↑	↑	↑
Pbrm1	↑	↑	↑	↑
Dyrk1a	↑	↑	↑	↑
Carns1	↑	↑	↑	↑
Atp6v0d2	↑	↑	↑	↑
Mtf2	↑	↑	↑	↑
Etfbl	↑	↑	↑	↑
Zfp202	↑	↑	↑	↑
Elp6	↑	↑	↑	↑
Trappc2	↑	↑	↑	↑
Rb1cc1	↑	↑	↑	↑
Plscr3	↑	↑	↑	↑
Abhd10	↑	↑	↑	↑
Sytl2	↑	↑	↑	↑
Nat1	↑	↑	↑	↑
