# Supplementary material for: Comparative transcriptomic analysis of retinal response to diverse cellular stresses reveals relative contributions of different cell death processes and signalling networks
Source: Cell Death Dis. 2025 Dec 1;16(1):876. doi: 10.1038/s41419-025-08257-w (PMC12669722; doi:10.1038/s41419-025-08257-w)
Supplement: Supplementary file 2 — Supplementary table 1b [file 41419_2025_8257_MOESM2_ESM.xlsx]

## Sheet: Sheet1
Supplementary table 1b. List of genes commonly dysregulated in any three stress conditions						p < 0.05	↑ - upregulated (Log2Fc > 2)	↓ - Downregulated (Log2Fc < -2)
Gene	Oxidative stress	Inflammation	ER stress	Chemical hypoxia
Map2		↑	↑	↑
Itsn2	↑		↑	↑
E2f3		↑	↑	↑
Mcat	↑		↑	↑
Tmem191	↑	↑		↑
C2cd2		↑	↑	↑
Tmem109	↑	↑		↑
Gorasp2		↑	↑	↑
Nnat		↑	↑	↑
Wfdc3	↑		↑	↑
Rlf		↑	↑	↑
Epn1	↑		↑	↑
Mcf2l		↑	↑	↑
Cklf		↑	↑	↑
Cenpn		↑	↑	↑
Tusc2		↑	↑	↑
Slc9a6		↑	↑	↑
Btla	↓		↓	↓
Tnf	↓	↑		↓
Kdelr1	↓		↓	↓
Shcbp1l	↑	↑	↑
Ifi206	↑	↑	↑
Chml		↑	↑	↑
Zfp433	↑	↑	↑
Dnajc7	↑	↑	↑
Mia2		↑	↑	↑
Xpo4	↑	↑	↑
Gm49450	↑	↑	↑
Ubn1		↑	↑	↑
Ahnak		↑	↑	↑
Rsu1		↑	↑	↑
Dclk1	↑	↑	↑
Pdik1l	↑		↑	↑
Ca6	↑	↑	↑
Zfp773	↑	↑	↑
Aamdc		↑	↑	↑
Folr2	↑	↑	↑
Gtf3c1		↑	↑	↑
Tpm1	↑	↑	↑
Lztfl1	↑	↑	↑
Fndc3b	↑	↑	↑
Ube2e2	↓	↓	↓
Arhgap26	↓	↓	↓
Abhd12	↓	↓	↓
Ccdc9	↓	↓	↓
Man2c1	↓	↓	↓
Col12a1	↓	↓	↓
Stxbp5	↑	↑		↑
Hdac5		↑	↑	↑
Socs3	↑	↑	↑
Zfp493		↑	↑	↑
Oxnad1		↑	↑	↑
Atf7	↑	↑	↑
Lsm2		↑	↑	↓
Ms4a4a	↑	↑		↑
Cpeb3		↑	↑	↑
Nbea	↑	↑		↑
Rnf38	↑	↑	↑
Tial1	↑	↑	↑
Nutf2		↑	↑	↑
Kcnc2	↑	↓		↑
Dock9	↑	↓	↑
Trabd	↑	↓		↑
Ubn2	↓	↓	↓
Cep95	↑		↑	↑
Wnk2	↑	↑		↑
Hnrnpk	↑		↑	↑
Calm3	↑	↑		↑
Kdelr1	↑	↑	↑
Nfix	↑	↑	↑
Kdm4d	↑		↑	↓
Ilf3	↑		↑	↑
Fcn1	↓	↑		↑
