# Supplementary material for: Comparative transcriptomic analysis of retinal response to diverse cellular stresses reveals relative contributions of different cell death processes and signalling networks
Source: Cell Death Dis. 2025 Dec 1;16(1):876. doi: 10.1038/s41419-025-08257-w (PMC12669722; doi:10.1038/s41419-025-08257-w)
Supplement: Supplementary file 3 — Supplementary table 1c [file 41419_2025_8257_MOESM3_ESM.xlsx]

## Sheet: Sheet1
Supplementary table 1c. List of genes commonly dysregulated in any two stress conditions						p < 0.05	↑ - upregulated (Log2Fc > 2)	↓ - Downregulated (Log2Fc < -2)
Gene	Oxidative stress	Inflammation	ER stress	Chemical hypoxia
Epb41l2			↑	↑
Abcd4		↑		↑
Zfp825		↑		↑
Asb14			↑	↑
Fgd4		↑		↑
Tmem44		↑		↑
Mrps18b		↑		↑
Smarca2	↑			↑
Cd1d1		↑		↑
Etv3		↑		↑
Tbc1d14	↑			↑
Stx2			↓	↑
Ache	↑			↑
Slc4a5		↓		↑
Mob2			↑	↑
Rnf170			↑	↑
Zfp612		↑		↑
Foxred1			↑	↑
Snx14		↑		↑
Cracdl	↓			↓
Dpt		↑		↓
Vta1	↓			↓
Scarf1		↓		↓
Llgl2		↓		↓
A530016L24Rik			↓	↓
Kdm1b			↓	↓
Arhgef40			↓	↓
Rsph1		↑		↓
Crem	↓			↓
Arhgap12	↓			↓
Prkab2	↓			↓
Igsf3		↑		↓
Mutyh		↓		↓
Klhl17			↓	↓
Hnrnpd			↓	↓
Ttc23	↓			↓
Anapc15			↓	↓
Atp11a		↓		↓
Tango6			↓	↓
Il34		↓		↓
Shisa5		↑		↓
Uty			↓	↓
Il5	↑		↑
Togaram1		↑	↑
Hnrnpc	↑		↑
Lats2			↑	↑
Sgcg		↑	↑
P2rx6		↑	↑
Tnk2			↑	↑
Gfra3	↑		↑
Ptpn2		↑	↑
Hectd2		↑	↑
Zfp408		↑	↑
Zfp408		↑	↑
Ctnna2			↑	↑
Slc25a22		↓	↑
Sugp2	↑		↑
Tent4b	↓		↑
Terf2	↑		↑
Pkm			↑	↑
Abca12		↓	↓
Gpbar1		↓	↓
Mdm1		↓	↓
Ccl11		↑	↓
Cacna1g		↓	↓
Cacna1g		↓	↓
Fastkd3		↓	↓
Senp2		↓	↓
Masp1		↑	↓
Itih2		↑	↓
Spc25		↓	↓
Lrp2	↓		↓
Dlgap4		↓	↓
Inafm1		↓	↓
Fimp		↓	↓
Ints10	↓		↓
Araf		↓	↓
Smap1		↑	↑
Kif1a		↑		↑
Mrps14		↑	↑
Sh2d1b1	↑	↑
Rgs7		↑		↑
Avpr1a	↑	↑
Mrps23	↓	↑
Idi1		↑	↑
Cirop	↑	↑
Lalba		↑	↑
Ccdc74a		↑		↓
Riox2		↑	↑
Snrpc		↑	↑
Tmem132a	↑	↑
Lmo2	↑	↑
Cass4	↑	↑
Zfp973		↑	↑
Fcrl2	↑	↑
Mpl		↑	↑
Efcab12		↑	↑
Lin7b	↑	↑
Mettl9		↑	↑
Cert1		↑	↑
Tyrp1		↑	↑
Cadm3	↓	↓
Atp2a3	↓	↓
Fam228a		↓	↓
Cyp2d26	↓	↓
Hgd	↓	↓
Cacna1h	↓	↓
Stk38		↓		↓
Eml4	↓	↓
Snapc4	↓	↓
Prrc2b	↓	↓
Ppargc1a	↓	↓
Rabgef1	↓	↓
Wdr95	↓	↓
Cacna1a	↓	↓
Cep63	↓	↓
Itga3	↓	↓
Syt6		↓		↓
Ahctf1	↑		↓
Derl3	↑		↑
Batf	↑	↑
Ift43	↑		↑
Cntf	↑	↑
Ptar1	↑	↑
Lpcat4	↑	↑
Pex5l	↑			↑
Rarres1	↑	↑
Camk2d	↑	↑
Mcoln3	↑	↑
Dmrta1	↑	↑
Slc1a7	↑		↑
P3h1	↑	↑
Med28	↑	↑
Crlf2	↑		↑
Bid	↑	↑
Sik3	↑	↑
Camkv	↑			↑
Mtif2	↓			↓
Phc3	↓			↑
Cd163	↓	↑
Slc5a5	↓			↓
Slc35f3	↓			↓
Plcb4	↓	↑
Errfi1	↓	↑
