# Supplementary material for: Comparative transcriptomic analysis of retinal response to diverse cellular stresses reveals relative contributions of different cell death processes and signalling networks
Source: Cell Death Dis. 2025 Dec 1;16(1):876. doi: 10.1038/s41419-025-08257-w (PMC12669722; doi:10.1038/s41419-025-08257-w)
Supplement: Supplementary file 4 — Supplementary table 1d [file 41419_2025_8257_MOESM4_ESM.xlsx]

## Sheet: Sheet1
Supplementary table 1d. List of genes uniquely dysregulated in one condition						p < 0.05	↑ - upregulated (Log2Fc > 2)	↓ - Downregulated (Log2Fc < -2)
Gene	Oxidative stress	Inflammation	ER stress	Chemical hypoxia
Ankrd44				↑
Ppip5k2				↑
Cep57l1				↑
Grip1				↑
Arhgap44				↑
Dnal1				↑
Adgrv1				↑
Pdzd2				↑
Txnrd2				↑
Dnase1l2				↑
Vps13a				↑
Pdss1				↑
Anapc1				↑
Chtop				↑
Spata31g1				↑
Asap3				↑
Pde4c				↑
Adgrl1				↑
Cacna1a				↑
Spmip8				↑
Csnk1g1				↑
Atrx				↑
Dnajb2				↓
Slc1a6				↓
Ccdc85a				↓
Lpo				↓
Plcd3				↓
Tex2				↓
Tbcd				↓
Zc3h14				↓
Inf2				↓
Tmem196				↓
Gtf2h2				↓
Gm3739				↓
Wapl				↓
Dleu7				↓
Eny2				↓
Tatdn1				↓
Sla				↓
Hsf1				↓
Naga				↓
Ribc2				↓
Krt71				↓
Stub1				↓
Ddah2				↓
Togaram2				↓
Clcf1				↓
Fas				↓
Dab2ip				↓
Pjvk				↓
Wfdc3				↓
Celf3				↓
Ptger3				↓
Fv1				↓
Pus1				↓
Srsf9				↓
Tesc				↓
Rnf103				↓
Zc3h4				↓
Asb7				↓
Cpeb1				↓
Sh3gl3				↓
Gm45837				↓
Gtf3c1				↓
Spef1l				↓
Polr2l				↓
Lsp1				↓
Robo4				↓
Bmp5				↓
Ip6k1				↓
Atp2b3				↓
Eif2s3y				↓
Flrt2				↓
Gnal				↓
Ung				↓
Naca			↑
Mrnip			↑
Leap2			↑
Glod4			↑
Lig3			↑
Zpbp2			↑
Abca5			↑
Tspan17			↑
Slc4a7			↑
Ndrg1			↑
Ptk2			↑
Colec12			↑
Oscp1			↑
Gm21969			↑
Nat8f4			↑
Zfp536			↑
Dlc1			↑
Rnf150			↑
Pard6a			↑
Dmxl2			↑
Zbtb33			↑
Ercc6l2			↑
Wdr75			↓
Ccdc88a			↓
Rpl26			↓
Chmp6			↓
Trim9			↓
S2bpcox16			↓
Nudt14			↓
Gm10406			↓
Wbp4			↓
Tonsl			↓
Kcnh3			↓
P2rx6			↓
Acap2			↓
Nubp2			↓
Tpsg1			↓
Prickle4			↓
Epb41l3			↓
Mus81			↓
Pdcd1lg2			↓
Prrt1b			↓
Tor2a			↓
Chd7			↓
Eps15			↓
Dpp6			↓
Jakmip1			↓
Mtf2			↓
Wipi2			↓
Cpa4			↓
Fcgrt			↓
Ears2			↓
Cdipt			↓
Chid1			↓
Cfp			↓
Dpm3			↓
Elovl6			↓
Rgl1		↑
Cop1		↑
Desi2		↑
Reps1		↑
Cd164		↑
Ascc3		↑
Tpgs1		↑
Btbd2		↑
Gadd45b		↑
Sirt6		↑
Arhgap9		↑
Rnf215		↑
Ewsr1		↑
Aff4		↑
2810408A11Rik		↑
Naa38		↑
Vezf1		↑
Fbxo47		↑
Tmub2		↑
Gng4		↑
Eci2		↑
Paip1		↑
Commd6		↑
Mycbp2		↑
Ntan1		↑
Ccdc74a		↑
Sox8		↑
Eif1a		↑
Pold4		↑
Nudt22		↑
Shoc2		↑
Sfxn4		↑
Etl4		↑
Endog		↑
Cst7		↑
Exosc8		↑
St7l		↑
Coq3		↑
Spata6		↑
Svbp		↑
Cnr2		↑
Tmem233		↑
Lamtor4		↑
Fosb		↑
Alkbh6		↑
Alkbh6		↑
U2af1l4		↑
Asb7		↑
Kctd21		↑
Timm10b		↑
Lhpp		↑
Fbxo25		↑
Ankrd37		↑
Zfp709		↑
Fdx2		↑
Mindy2		↑
Myo5a		↑
Hcfc1		↑
Irs4		↑
Atf7		↑
Tfpi		↑
Slc39a13		↑
Wdr31		↑
Oprk1		↓
Dst		↓
Col9a1		↓
Tpp2		↓
Unc80		↓
Gigyf2		↓
Nfasc		↓
Tex50		↓
Ptprk		↓
Ppil6		↓
Scml4		↓
Mypn		↓
Col6a1		↓
Appl2		↓
Ankrd24		↓
Bsg		↓
Ap3d1		↓
Celf5		↓
Tle2		↓
Anks1b		↓
Inpp5j		↓
Plek		↓
		↓
Fem1al		↓
Gm12185		↓
Or1ad6		↓
Gria1		↓
Trim17		↓
Myo15a		↓
Ankrd13b		↓
Car10		↓
Cacna1g		↓
Gpr179		↓
Mpp3		↓
Bptf		↓
Grin2c		↓
Dnmt3a		↓
Mdga2		↓
4930447C04Rik		↓
Akap5		↓
Tmem63c		↓
Pomt2		↓
Zfp839		↓
Prpf4b		↓
Ptpdc1		↓
Fgfr4		↓
Hnrnpk		↓
Slc9a3		↓
Ankrd31		↓
Cadps		↓
Gm3739		↓
Samd8		↓
Cacna1d		↓
Nt5dc2		↓
Antxrl		↓
Ipo4		↓
Carmil3		↓
Tgds		↓
Oc90		↓
Col22a1		↓
Mroh5		↓
Ly6c1		↓
Tmem184b		↓
Acr		↓
Tubgcp6		↓
Muc19		↓
Prpf40b		↓
Tfcp2		↓
Pde1b		↓
Ccdc191		↓
Adamts5		↓
Zfp40		↓
Traf7		↓
Pkd1		↓
Mdga1		↓
Stk38		↓
Akap8l		↓
Stk19		↓
Capn11		↓
Ptprs		↓
Prr22		↓
Pcdhga1		↓
Slc6a7		↓
Mro		↓
Fbxo15		↓
Rps6kb2		↓
Rps6kb2		↓
Npas4		↓
Sf1		↓
Sec31b		↓
Kcnt1		↓
Snapc4		↓
Cdk9		↓
Osbpl6		↓
Dgkz		↓
Trp53bp1		↓
Trpm7		↓
Sycp2		↓
Kcnq2		↓
Slc7a14		↓
Larp1b		↓
Ntrk1		↓
Amy2a1		↓
Col24a1		↓
Ubap2		↓
Spag8		↓
Spaar		↓
Aldob		↓
Adamtsl1		↓
Echdc2		↓
Epha10		↓
A3galt2		↓
Epha8		↓
Eif4g3		↓
Cep104		↓
Chd5		↓
Limch1		↓
Dgkq		↓
Grk3		↓
2210016L21Rik		↓
Myl2		↓
Sap25		↓
Ppp1r9a		↓
Col28a1		↓
Ankrd7		↓
Ptprz1		↓
Kcp		↓
Rmnd5a		↓
Antxr1		↓
Nup210		↓
P3h3		↓
Chd4		↓
Erp27		↓
Plekha5		↓
Leng8		↓
Zfp582		↓
Vmn2r53		↓
Bsph1		↓
Meis3		↓
Clasrp		↓
Smg9		↓
Cic		↓
Ccer2		↓
		↓
Kirrel2		↓
Tbc1d17		↓
Tbc1d17		↓
Lmtk3		↓
Lmtk3		↓
Ap3b2		↓
Vps33b		↓
Blm		↓
Il18bp		↓
Rbbp6		↓
Atxn2l		↓
Doc2a		↓
Slc25a22		↓
Slc25a22		↓
Retn		↓
Gm45861		↓
Mast3		↓
Ptger1		↓
Trmt1		↓
Ice2		↓
Myo5c		↓
Col6a6		↓
Col6a4		↓
Dhx30		↓
Zmynd10		↓
Camkv		↓
Slc22a13		↓
Acaa1a		↓
Fhl1		↓
Pasd1		↓
Zmym3		↓
Kdm5d		↓
Mcm10		↓
Mapkapk2	↑
Prmt2	↑
Shc2	↑
Tektip1	↑
Pitpnc1	↑
Nt5dc2	↑
Egr3	↑
Jam2	↑
Ifnar2	↑
Csnk2b	↑
Pdgfrb	↑
Slc12a5	↑
Uckl1	↑
Gstm6	↑
Glis1	↑
Myom3	↑
Nwd2	↑
Rpl9	↑
Lrrc66	↑
Spr	↑
Rpl13a	↑
Klf13	↑
Fes	↑
Plscr5	↑
Ube2a	↑
2010106E10Rik	↑
Ang	↑
Inpp4a	↓
Clasp1	↓
Olig3	↓
Bsg	↓
Sfi1	↓
Thoc5	↓
Polm	↓
Top3a	↓
Top3a	↓
Ube2g1	↓
Acadvl	↓
Prkar2b	↓
Coq6	↓
Tmed8	↓
Dnah12	↓
Prkcd	↓
Gnl3	↓
Marchf11	↓
Pcbp2	↓
Pcbp2	↓
Pcbp2	↓
Zfp229	↓
Hagh	↓
Brd8	↓
Gpr137	↓
Slit1	↓
Pfkfb3	↓
Acbd5	↓
1700020A23Rik	↓
Cbfa2t2	↓
Arfgef2	↓
Arfgap1	↓
Arnt	↓
Celsr2	↓
Gne	↓
Hp1bp3	↓
Trp73	↓
Preb	↓
Lyar	↓
Ppargc1a	↓
Smarcad1	↓
Sfxn5	↓
Grm7	↓
Znf239	↓
Zfp9	↓
Rad52	↓
Rad52	↓
Mzf1	↓
Crx	↓
Pou2f2	↓
Supt5	↓
Alg8	↓
Uvrag	↓
Dpysl4	↓
Ank1	↓
Meak7	↓
Aprt	↓
Pard3	↓
Cep164	↓
Myo6	↓
Naa10	↓
Kif4	↓
Abcb7	↓
Gucy2f	↓
Sell	↓
Garem1	↓
Zfp605	↓
